# Supplementary material for: Detection of Human Adenovirus and Rotavirus in Wastewater in Lusaka, Zambia: Demonstrating the Utility of Environmental Surveillance for the Community
Source: Pathogens. 2024 Jun 7;13(6):486. doi: 10.3390/pathogens13060486 (PMC11206273; doi:10.3390/pathogens13060486)
Supplement: Supplementary file 1 [file pathogens-13-00486-s001.zip]

Archive with 1 entries (1 files):
- pathogens-2945979-supplementary.pdf
